# Supplementary material for: Simultaneous 3D Construction and Imaging of Plant Cells Using Plasmonic Nanoprobe-Assisted Multimodal Nonlinear Optical Microscopy
Source: Nanomaterials (Basel). 2023 Sep 23;13(19):2626. doi: 10.3390/nano13192626 (PMC10574158; doi:10.3390/nano13192626)
Supplement: Supplementary file 1 [file nanomaterials-13-02626-s001.zip]

Archive with 4 entries (4 files):
- Movie S1.avi
- Movie S2.avi
- Movie S3.avi
- Supporting Information_DL.pdf
